# Supplementary material for: Fine Tuning of Cholinesterase and Glutathione-S-Transferase Activities by Organoruthenium(II) Complexes
Source: Biomedicines. 2021 Sep 16;9(9):1243. doi: 10.3390/biomedicines9091243 (PMC8467340; doi:10.3390/biomedicines9091243)
Supplement: Supplementary file 1 [file biomedicines-09-01243-s001.zip]

Archive with 1 entries (1 files):
- biomedicines-1316377-supplementary.pdf
